# Supplementary material for: Real-World Safety and Tolerability of Low-Intensity Repetitive Transcranial Magnetic Stimulation in Fibromyalgia: A Multicenter Observational Cohort Study
Source: J Clin Med. 2026 Jun 9;15(12):4452. doi: 10.3390/jcm15124452 (PMC13301379; doi:10.3390/jcm15124452)
Supplement: Supplementary file 1 [file jcm-15-04452-s001.zip]

Archive with 1 entries (1 files):
- jcm-4336928-supplementary.pdf
